# Supplementary material for: McKittrick–Wheelock Syndrome, a Rare Cause of Nonresponsive Persistent Dyselectrolytemia
Source: Diagnostics (Basel). 2025 Sep 26;15(19):2459. doi: 10.3390/diagnostics15192459 (PMC12523882; doi:10.3390/diagnostics15192459)
Supplement: Supplementary file 1 [file diagnostics-15-02459-s001.zip]

Archive with 1 entries (1 files):
- diagnostics-3756631-supplementary.pdf
